# Supplementary material for: The alanyl-tRNA synthetase AARS1 moonlights as a lactyltransferase to promote YAP signaling in gastric cancer
Source: J Clin Invest. 2024 Mar 21;134(10):e174587. doi: 10.1172/JCI174587 (PMC11093599; doi:10.1172/JCI174587)
Supplement: Supporting data values [file jci-134-174587-s264.xlsx]

## Sheet: figure 1E
lactate (mM)	+AARS1				-AARS1
0	0.021393	0.134749	0.068369	0.700785	0.266025	0.031679	0.183633	0.173771
2	1.34274	0.870023	0.96164	1.61516	0.023408	0.487646	0.078124	0.184163
4	3.11253	2.54745	2.5149	2.56527	0.086077	-0.01392	-0.23564	0.077488
6	4.10834	4.45615	4.27599	4.25956	0.252134	0.183315	-0.12547	0.251392
8	6.96238	6.97914	6.44184	6.05045	0.052887	-0.03937	0.172181	0.083956
10	8.18639	6.89028	7.47296	7.59734	0.244817	0.028498	0.082684	-0.1119

## Sheet: figure 1I
lac	NUC										CYTO
-	15.5	14.7	13.7	13.6	15.3	14.2	17.3	12.6	13.4	11.6	84.5	85.3	86.3	86.4	84.7	85.8	82.7	87.4	86.6	88.4
+	55.5	62.4	49.6	55.6	52.8	54.3	60.5	62.4	49.6	51.2	44.5	37.6	50.4	44.4	47.2	45.7	39.5	37.6	50.4	48.8

## Sheet: figure 1K
	lac	NUC										CYTO
AARS1WT	-	40.2	35.4	36	41.4	38.6	34.7	41.6	39.4	43.7	39.5	59.8	64.6	64	58.6	61.4	65.3	58.4	60.6	56.3	60.5
	+	52	49.6	48.5	50.3	51.7	48.4	48.8	50.5	51.6	47.9	48	50.4	51.5	49.7	48.3	51.6	51.2	49.5	48.4	52.1
AARS1ΔNLS	-	0.9	1.4	0.4	0	1.5	1.2	0.5	2.2	1.7	0.3	99.1	98.6	99.6	100	98.5	98.8	99.5	97.8	98.3	99.7
	+	1.1	1.6	0.5	0.7	0.1	1.4	0.3	1.7	1.7	2.1	98.9	98.4	99.5	99.3	99.9	98.7	99.7	98.3	98.3	97.9

## Sheet: figure 3A
	lac	N<C			N=C			N>C
YAPWT	-	20	20.83	22.22	55	54.17	55.56	25	25	22.22
	+	9.09	15.38	11.11	18.18	15.38	11.11	72.73	69.23	77.78
YAPK90R	-	21.05	24	21.74	57.89	60	56.52	21.05	16	21.74
	+	16.67	23.07	12.5	58.33	61.54	75	25	15.38	12.5

## Sheet: figure 3D
lac	-	+	-	+	-	+
CTGF	1.367	4.247	3.445	10.457	2.333	5.208
	0.897	4.174	3.897	12.418	2.84	5.66
	0.815	3.259	3.535	10.625	2.387	5.975
CYR61	0.97	3.458	1.935	7.382	1.859	5.85
	1.016	3.877	2.269	7.59	1.816	3.941
	1.015	4.656	2.558	6.888	1.722	3.952

## Sheet: figure 3E
			0mM Glc			0mM Glc+25mM Lac
CTGF	IgG	WT	1.00463	1.13813	1.17013	0.922316	2.11893	1.31343
		K108R	0.619854	1.38511	1.16473	1.26283	1.38191	1.64338
	Flag	WT	5.68306	5.12186	4.74585	20.0195	20.7255	19.0713
		K108R	4.95883	4.19887	4.85678	6.52812	5.48947	6.26219
CYR61	IgG	WT	0.92445	0.963707	1.06191	0.713672	0.802923	0.625609
		K108R	1.00231	0.954842	1.04488	0.728668	1.01631	1.08925
	Flag	WT	4.33691	3.88164	4.45883	10.3627	13.6737	15.8162
		K108R	4.3269	4.03714	3.87268	3.81937	3.37137	4.357

## Sheet: figure 4C
	IgG			TEAD1			YAP
Glc	+	-	-	+	-	-	+	-	-
Lac	-	-	+	-	-	+	-	-	+
	0.73884	0.810378	0.862542	8.07428	3.52266	9.36103	4.06522	2.38943	7.9264
	1.08925	0.788218	0.750886	8.35902	3.80176	9.29636	5.78908	2.34026	8.03705
	1.24257	0.686184	0.740549	7.74537	3.80176	9.75855	5.55325	2.68825	10.6787

## Sheet: figure 4E
	proAARS1WT			proAARS1Mu
e.v	1.14688	0.903193	0.949932	0.736134	0.81216	0.673933
YAP-TEAD1+	5.73562	5.65118	4.48017	0.853336	0.814154	0.815113
YAP-TEAD1++	7.3075	6.5266	6.62955	0.941935	1.02591	0.832676

## Sheet: figure 4G
Glc	+	-	-	+	-	-
Lac	-	-	+	-	-	+
sgYAP	-	-	-	+	+	+
	0.974905	0.263036	1.24833	0.187722	0.168404	0.252905
	1.05946	0.250578	1.49485	0.176369	0.184284	0.24429
	0.968171	0.123564	1.33793	0.102002	0.105843	0.261824

## Sheet: figure 5D
	lactate				AARS1				YAP				TEAD1
MNU month	0	2	4		0	2	4		0	2	4		0	2	4
	1.00325	1.59272	2.74977		0.667902	0.9632	2.23157		0.310024	0.479316	1.61415		0.3241	0.504391	1.50154
	0.961788	1.67893	2.88384		0.63054	1.01189	2.15133		0.301746	0.435152	1.68182		0.344668	0.514015	1.55315
	1.04526	1.76864	2.91503		0.614752	0.992172	1.89356		0.298963	0.450135	1.90103		0.340694	0.52326	1.62575
	0.989705	1.75016	2.8084		0.59972	1.03605	2.05777		0.31993	0.475393	1.74321		0.330674	0.54442	1.58601

[truncated: 15 more sheets: figure 6C, figure 6E, figure 6F, figure 6G, figure 6H, figure 6I, figure 7E, figure 7F, supplemental figure 3A, supplemental figure 5D, supplemental figure 6E, supplemental figure 6G, supplemental figure 6J, supplemental figure 6K, supplemental figure 6M]
